# Supplementary material for: Innovation Inspired by Nature: Applications of Biomimicry in Engineering Design
Source: Biomimetics (Basel). 2024 Aug 30;9(9):523. doi: 10.3390/biomimetics9090523 (PMC11429577; doi:10.3390/biomimetics9090523)
Supplement: Supplementary file 1 [file biomimetics-09-00523-s001.zip]

Archive with 1 entries (1 files):
- biomimetics-3139561-supplementary.pdf
